# Supplementary material for: New Tardigrade Opsins and Differential Expression Analyses Show Ontogenic Variation in Light Perception
Source: Genome Biol Evol. 2021 Jul 13;13(8):evab164. doi: 10.1093/gbe/evab164 (PMC8350360; doi:10.1093/gbe/evab164)
Supplement: evab164_Supplementary_Data [file evab164_supplementary_data.zip]

Archive with 1 entries (1 files):
- SupplementalInformation_Jun29.tar
